# Supplementary material for: Hyponatremia During Induction Therapy in Distinct Pediatric Oncological Cohorts: A Retrospective Study
Source: Front Oncol. 2021 Oct 29;11:708875. doi: 10.3389/fonc.2021.708875 (PMC8586428; doi:10.3389/fonc.2021.708875)
Supplement: Supplementary file 1 [file DataSheet_1.xls]

## Sheet: Tabelle1
Supplementary material: p values for Figure 2A
Day	p
0	0.0805
1	0.1249
2	0.2218
3	0.1441
4	0.3037
5	0.492
6	0.8424
7	0.5553
8	0.2805
9	0.0006
10	0.0789
11	0.095
12	0.0034
13	0.0009
14	0.0059
15	0.0054
16	0.0024
17	0.0264
18	0.0092
19	0.0016
20	0.00094
21	4.3e-05
22	1.4e-05
23	9.6e-06
24	0.0083
25	0.0032
26	3.9e-08
27	1.7e-05
28	2e-05
29	8.2e-06
30	8.6e-06
31	0.00013
32	0.00046
33	4e-06
34	0.00028
35	0.00014
36	5.9e-05
37	0.00095
38	0.0011
39	7.1e-06
40	0.00015
The Supplementary Material for this article can be found online at: https://www.frontiersin.org/articles/10.3389/fonc.2021.708875/ full#supplementary-material The table shows case numbers and average (with standard deviation) of sodium values of hyponatremic vs nonhyponatremic patients for the first 40 days of therapy referring to Figure 2A. In addition, the resulting p values are shown. t-Tests …
